# Supplementary material for: Clinical and molecular epidemiology of invasive Staphylococcus aureus infection in Utah children; continued dominance of MSSA over MRSA
Source: PLoS One. 2020 Sep 18;15(9):e0238991. doi: 10.1371/journal.pone.0238991 (PMC7500648; doi:10.1371/journal.pone.0238991)
Supplement: S1 File — (CSV) [file pone.0238991.s001.csv]

Isolate Number	Sex	Race	Ethnicity	Methicillin	Admit Year	Admit Age (Days)	Admit Age (Years)	Length of Stay (Days)	Length of Stay (Hours)	ICU Admission	ICU Length of Stay (Hours)	ICU Length of Stay (Days)	WBC (max)	ANC (min)	CRP (max)	ESR (max)	Mortality	Sepsis/Shock	Acquired, 3 Variable	Bone and Joint	Bacteremia	Endocarditis	Myositis	Bacterial Pneumonia	Meningitis	Necrotizing Fasciitis	Indwelling Catheter	Prosthetic/Foreign Material	Mediastinitis	Thrombophlebitis	Toxic Shock	Neuromuscular	Cardiovascular	Respiratory	Renal	Gastrointestinal	Hematological/Immunological	Metabolic	Congenital/Genetic	Malignancy	PVL	ACME	MLST Type	MLST Family	Oxacillin Resistant	Tetracycline Resistant	TMP/SMX Resistant	Vancomycin Resistance	Clindamycin Resistance
09-101	Male	White	NON-HISP/NON-LAT	MSSA	2009		10	7		No			8.6	3	1		No	No	Hospital onset													No	No	No	No	No	No	No	Yes	No	Negative	No	45	45
09-103	Male	White	NON-HISP/NON-LAT	MSSA	2009	5708	15	4	93	No			10.9	2.3	4.7	33	No	No	Community onset	Yes	Yes		Yes									No	No	No	No	No	No	No	No	No	Negative	No	34	30
09-104	Female	Native Hawaiian or Other Pacific Islander	NON-HISP/NON-LAT	MSSA	2009	4996	13	7	163	No			8.7	6.1	8.1	120	No	No	Community onset	Yes	Yes											No	No	No	No	No	No	No	No	No	Negative	No	97	97
09-106	Male	White		MSSA	2009	505	1	41	973	Yes	972.98	40.54	16.3	6.9	21		No	No	Hospital onset		Yes			Yes								Yes	No	No	No	No	No	No	No	No	Negative	No	30	30
09-107	Female	White	NON-HISP/NON-LAT	MSSA	2009	2349	6	4	92	No			6.3	4.1	5.1		No	No	Community Onset, Healthcare Associated		Yes						Yes					No	Yes	No	No	Yes	No	Yes	Yes	No	Negative	No	30	30
09-110	Female	White		MRSA	2009	658	1	3	85	No			13.8	7.4	6.3	65	No	No	Community onset		Yes											No	No	No	No	No	No	No	No	No	Positive	Yes	8	8	Yes	No	No	No	No
09-111	Male	White		MSSA	2009	2035	5	31	737	Yes	146.58	6.11	16.4	0.5	32.6	38	No	No	Community Onset, Healthcare Associated						Yes			Yes				Yes	Yes	No	No	No	No	No	Yes	No	Negative	No	45	45
09-112		White	UNAVAILABLE	MRSA	2009		3	4		Yes			16.7	4600			Yes	Yes	Community Onset, Healthcare Associated		Yes			Yes								No	No	Yes	No	Yes	No	No	Yes	No	Negative	No	5	5
09-113	Male	Native Hawaiian or Other Pacific Islander		MSSA	2009	4697	12	1	18	No			9.8	2,8	0.3	52	No	No	Community onset	Yes												No	No	No	No	No	No	No	No	No	Positive	No	121	51
09-114	Male	White	NON-HISP/NON-LAT	MSSA	2009	22	0	9	213	Yes	111.53	4.65	28.6	2.4	12	6	No	No	Hospital onset		Yes							Yes	Yes			No	Yes	No	No	No	No	No	No	No	Negative	No	5	5
09-116	Male	Other	HISPANIC/LATINO	MSSA	2009	738	2	17	413	Yes	277.5	11.56	9.4	3.8			No	Yes	Hospital onset		Yes			Yes								No	Yes	No	No	No	No	No	Yes	No	Negative	No	30	30
09-117	Male	White	NON-HISP/NON-LAT	MSSA	2009	4174	11	1	30	No			10.6	5.2			No	No	Community Onset, Healthcare Associated	Yes								Yes				Yes	Yes	No	No	No	No	No	Yes	Yes	Negative	No	30	30
09-119	Male	White		MSSA	2009	1	0	15	349	Yes	342.97	14.29	12.6	1.6	3.7		Yes	Yes	Hospital onset		Yes								Yes			No	Yes	No	No	No	No	No	No	No	Negative	No	5	5
09-121	Female	White	NON-HISP/NON-LAT	MRSA	2009	1082	2	1	6	No			6.9				No	No	Community onset					Yes								No	No	No	No	No	No	No	No	No	Positive	Yes	8	8
09-123	Male	White		MSSA	2009	569	1	1	24	No			15.9	5.9	5.4	17	No	No	Community onset		Yes																				Negative	No	8	8
09-124	Female	White		MSSA	2009	1488	4	10	242	Yes	46.87	1.95	6.7	0.1	24.3		Yes	Yes	Community Onset, Healthcare Associated		Yes						Yes					No	No	No	No	No	No	No	No	Yes	Negative	No	30	30
09-125	Male	White		MRSA	2009	6053	16	32	759	Yes	397.1	16.55	27.6	0.4	38.2	121	No	Yes	Community onset					Yes								No	No	No	No	No	No	No	No	No	Positive	Yes	8	8	Yes	No	No	No	No
09-126	Female	White	NON-HISP/NON-LAT	MSSA	2009	91	0	1	30	No			20.8	6.6	7.5		No	No	Community onset		Yes											No	No	No	No	No	No	No	No	No	Negative	No	15	15
09-127	Male	White	NON-HISP/NON-LAT	MSSA	2009	1434	3	7	161	No			15.2	4.4	7.8	80	No	No	Hospital onset						Yes			Yes				Yes	No	No	Yes	No	No	Yes	No	No	Negative	No	5	5
09-128	Male	White		MSSA	2009	5	0	64	1534	Yes	1532.12	63.84	80.6	3.3			No	Yes	Hospital onset		Yes	Yes			Yes							No	Yes	No	Yes	No	No	No	Yes	No	Negative	No	87	59
09-129	Female	White	NON-HISP/NON-LAT	MSSA	2009	655	1	4	88	No			19.9	1.9	14.7	77	No	No	Community onset	Yes												No	No	No	No	No	No	No	No	No	Negative	No	8	8
09-130	Female	White	NON-HISP/NON-LAT	MSSA	2009	2781	7	4	101	No			12.7	3.2	19.5		No	No	Community onset	Yes	Yes											No	No	No	No	No	No	No	No	No	Negative	No	30	30
09-131	Female	White	NON-HISP/NON-LAT	MSSA	2009	3544	9	1	0	No	165	6.87	8.4	6.6	5	21	No	No	Community onset	Yes	Yes											No	No	No	No	No	No	No	No	No	Negative	No	5	5
09-132	Male	White	NON-HISP/NON-LAT	MRSA	2009	791	2	9	224	Yes	143.57	5.98	14.3	3.2			No	No	Hospital onset		Yes						Yes					Yes	No	Yes	No	Yes	No	No	Yes	No	Negative	No	5	5	Yes	No	No	No	Yes
09-133	Female	White	NON-HISP/NON-LAT	MSSA	2009	3733	10	4	94	No			12.6	3.4	15.5	25	No	No	Community onset		Yes											No	No	No	No	No	No	No	No	No	Negative	No	15	15
09-134	Female	White	NON-HISP/NON-LAT	MSSA	2009	4249	11	1	0	No							No	No	Community onset	Yes												No	No	No	No	No	No	No	No	No	Negative	No	30	30
09-135	Female	White		MRSA	2009	1733	4	245	10.2	No			14.6	12.5	10.6	33	No	No	Community onset	Yes	Yes											No	No	No	No	No	No	No	No	No	Positive	Yes	8	8	Yes	No	No	No	No
09-136	Male	White	NON-HISP/NON-LAT	MRSA	2009	2350	6	19	459	Yes	387.15	16.13	31.6	5.7	12.6		No	Yes	Hospital onset		Yes						Yes					No	No	No	No	No	No	No	No	No	Positive	Yes	8	8	Yes	No	No	No	No
09-137	Female	White	NON-HISP/NON-LAT	MRSA	2009	2648	7	3	74	No			9.8	2.6	3.1	12	No	No	Community Onset, Healthcare Associated									Yes				No	Yes	No	Yes	Yes	No	Yes	Yes	No	Negative	No	5	5
09-138	Male	Other	NON-HISP/NON-LAT	MSSA	2009	6850	18	2	52	No			8.9	6.7			No	No	Community Onset, Healthcare Associated		Yes						Yes					No	No	No	No	Yes	No	No	No	No	Negative	No	97	97
09-140	Male	White	NON-HISP/NON-LAT	MSSA	2009	4144	11	3	88	No			12.4	5.4	6	12	No	No	Community Onset, Healthcare Associated									Yes				Yes	No	No	No	Yes	No	No	Yes	No	Negative	No	256
09-141	Female	Other	HISPANIC/LATINO	MSSA	2009	4799	13	19	465	Yes	1.68	0.07	20	4.3	26.2		No	No	Community Onset, Healthcare Associated									Yes				Yes	No	Yes	No	No	No	No	Yes	No	Negative	No	87	59
09-142	Male	White	NON-HISP/NON-LAT	MSSA	2009	6654	18	5	125	No			39.3	3.4	44.5	95	No	No	Community Onset, Healthcare Associated	Yes	Yes		Yes					Yes				Yes	Yes	No	No	No	No	No	Yes	No	Negative	No	42
09-143	Male	Native Hawaiian or Other Pacific Islander	NON-HISP/NON-LAT	MSSA	2009	4467	12	8	202	No			10.3	6.3	22.1	102	No	No	Community onset		Yes		Yes									No	No	No	No	No	No	No	No	No	Positive	No	121	51
09-144	Female	Other	HISPANIC/LATINO	MSSA	2009	202	0	20	479	Yes	40.75	1.7	11.1	0.7	18.3	95	No	No	Community Onset, Healthcare Associated		Yes							Yes				Yes	No	No	No	No	No	No	Yes	No	Negative	No	87	59
09-145	Male	White		MSSA	2009	5590	15	3	62	No			8.5	6.3	6.7	20	No	No	Community onset	Yes	Yes											No	No	No	No	No	No	No	No	No	Negative	No	34	30
09-146	Male	Unknown	UNKNOWN TO PT	MSSA	2009		9	5		No			24.8	3.1	5	60	No	No	Community Onset, Healthcare Associated						Yes			Yes				Yes	No	No	No	No	No	Yes	No	No	Negative	No	8	8
09-147	Female	Other	HISPANIC/LATINO	MSSA	2009	17	0	4	92	No			17.3	5.6			No	No	Community onset		Yes											No	No	No	No	No	No	No	No	No	Negative	No	51	51
09-148	Male	White		MSSA	2009	5782	15	1	5	No			5.2	2.4	0.5	2	No	No	Community onset	Yes												No	No	No	No	No	No	No	No	No	Negative	No	30	30
09-149	Male	White	NON-HISP/NON-LAT	MSSA	2009	4469	12	4	99	No			12.2	2.1	14.9	60	No	No	Community onset	Yes												No	No	No	No	No	No	No	No	No	Negative	No	5	5
09-151	Male	Unknown	UNKNOWN TO PT	MSSA	2009	737	2	16	376	No			18.6	1.1	22	67	No	No	Community Onset, Healthcare Associated		Yes							Yes				Yes	Yes	No	No	No	No	No	Yes	No	Negative	No	30	30
09-152	Male	White		MRSA	2009	1121	3	13.7	305	No			12.6	6.2	30.6	100	No	No	Community onset		Yes											No	No	No	No	No	No	No	No	No	Positive	Yes	8	8	Yes	No	No	No	No
09-153	Female	White	NON-HISP/NON-LAT	MSSA	2009	17	0	7	158	Yes	57.67	2.4	27.2	2.5	27.7		No	No	Community Onset, Healthcare Associated	Yes	Yes							Yes				No	Yes	No	No	No	No	No	Yes	No	Negative	No	9	9
09-155	Male	White		MSSA	2009	2692	7	5	120	No			8.7	6.6	5.2	42	No	No	Community onset	Yes	Yes											No	No	No	No	No	No	No	No	No	Negative	No	5	5
09-156	Male	White	NON-HISP/NON-LAT	MSSA	2009	31	0	10	245	Yes	171.4	7.14	16.8	3.7	15.6		No	Yes	Hospital onset									Yes	Yes			No	Yes	Yes	No	No	No	No	No	No	Negative	No	15	15
09-157	Male	White	NON-HISP/NON-LAT	MSSA	2009	4025	11	13	304	Yes	96.62	4.03	28	5.8	28.3	68	No	Yes	Community onset	Yes	Yes		Yes								Yes	No	No	No	No	No	No	No	No	No	Negative	No	5	5
09-158	Female	White		MSSA	2009	1839	5	8	193	Yes	94.87	3.95	11.8	5.3	23.2	38	No	Yes	Community onset	Yes	Yes		Yes									No	No	No	No	No	No	No	No	No	Positive	Yes	8	8
09-159	Male	White	NON-HISP/NON-LAT	MRSA	2009	5028	13	13	309	No			16.6	4.8	30.5	93	No	No	Community onset	Yes	Yes		Yes									No	No	No	No	No	No	No	No	No	Positive	Yes	8	8	Yes	No	No	No	No
09-160	Female	White		MSSA	2009	3909	10	5	111	No			13.2	8.3	22.2	61	No	No	Community onset	Yes	Yes		Yes									No	No	No	No	No	No	No	No	No	Negative	No	25	25
09-161	Male	Asian		MSSA	2009	3865	10	20	465	Yes	328.25	13.68	12.3	1.3	28.6		No	Yes	Community onset		Yes			Yes								No	No	No	No	No	No	No	No	No	Negative	No	30	30
09-162	Male	White		MSSA	2009	4847	13	6	138	No			8.5	2.9	16.5	53	No	No	Community onset	Yes	Yes											No	No	No	No	No	No	No	No	No	Negative	No	50
09-163	Male	White	NON-HISP/NON-LAT	MSSA	2009	2521	6	29	691	No			9.6	0.9	17.7	36	No	No	Community Onset, Healthcare Associated						Yes			Yes				Yes	Yes	No	No	No	No	No	No	No	Negative	No	45	45
09-164	Female	White		MSSA	2009	9	0	5	111	No			12.5	3.8			No	No	Community onset		Yes											No	No	No	No	No	No	No	No	No	Negative	No	12
09-165	Female	White	NON-HISP/NON-LAT	MSSA	2009	4354	11	7	177	No			10.1	3	8.3	24	No	No	Community onset	Yes	Yes											No	No	No	No	No	No	No	No	No	Negative	No	97	97
09-166	Male	White		MSSA	2009	5341	14	4	110	No			6.1	2.4	21.8	45	No	No	Community onset	Yes	Yes		Yes									No	No	No	No	No	No	No	No	No	Negative	No	unk
09-167	Female	White	NON-HISP/NON-LAT	MSSA	2009	321	0	3	76	No			9.4	2.2			No	No	Community Onset, Healthcare Associated		Yes						Yes					No	No	No	No	Yes	No	No	Yes	No	Negative	No	25	25
09-168	Female	White		MRSA	2009	5355	14	172	4124	Yes	443.23	18.47	29.5	3.3	33.1	96	No	No	Hospital onset	Yes												No	Yes	No	No	No	No	No	No	No	Negative	No	5	5	Yes	No	No	No	No
09-169	Male	White		MSSA	2009	1336	3	16	380	Yes	70.67	2.94	12.9	2.3	20.3	35	No	Yes	Community onset	Yes	Yes	Yes		Yes								No	No	No	No	No	No	No	No	No	Negative	No	87	59
09-170	Male	White		MSSA	2009	279	0	9	218	No			3.2	1.8	0.5		No	No	Community Onset, Healthcare Associated		Yes						Yes					No	No	No	No	No	No	No	No	No	Negative	No	1159
09-171	Female	White	NON-HISP/NON-LAT	MSSA	2009	4705	12	27	643	Yes	118.93	4.96	33.2	3.9	29.1	60	No	Yes	Community onset	Yes	Yes		Yes									No	No	No	No	No	No	No	No	No	Negative	No	59	59
09-172	Female	White	NON-HISP/NON-LAT	MSSA	2009	4036	11	14	331	Yes	211.32	8.8	11.5	1.2	22.1		No	Yes	Community Onset, Healthcare Associated		Yes			Yes				Yes				Yes	Yes	Yes	No	No	No	No	Yes	No	Negative	No	15	15
09-173	Male	White	NON-HISP/NON-LAT	MSSA	2009	2887	7	1	3	No			11.5	2.2	15	44	No	No	Community Onset, Healthcare Associated									Yes				Yes	Yes	Yes	Yes	No	No	No	Yes	No	Negative	No	45	45
09-174	Male	American Indian or Alaska Native		MRSA	2009	5091	13	29	698	Yes	546.87	22.79	15.7	3	28.4	22	No	Yes	Community onset					Yes								No	No	No	No	No	No	No	No	No	Positive	Yes	8	8	Yes	No	No	No	No
09-175	Male	Other	HISPANIC/LATINO	MSSA	2009	4809	13	14	332	No			12.9	2.7	4.4		No	No	Community Onset, Healthcare Associated		Yes						Yes					No	No	No	Yes	No	No	Yes	No	No	Negative	No	15	15
09-176	Male	White		MSSA	2009	1905	5	5	132	No			15.1	11.7	25.6	70	No	No	Community onset	Yes			Yes									No	No	No	No	No	No	No	No	No	Negative	No	45	45
09-177	Male	White	NON-HISP/NON-LAT	MSSA	2009	5210	14	4	86	No			14.8	11.3	7.3	19	No	No	Community onset	Yes			Yes									No	No	No	No	No	No	No	No	No	Negative	No	30	30
09-178	Male			MSSA	2009	0	0	137	3284	Yes	3284	137	20.9	1	24.3	21	No	No	Hospital onset		Yes											No	No	No	No	No	No	No	Yes	No	Negative	No	34	30
09-179	Female	White		MSSA	2009	1758	4	3	85	No			11.4	9	6.8		No	No	Community onset	Yes	Yes											No	No	No	No	No	No	No	No	No	Negative	No	39
09-180	Male			MSSA	2009	283	0	36	880	Yes	87.17	3.63	186.1	0		45	No	Yes	Hospital onset		Yes						Yes					No	No	No	No	No	Yes	No	No	No	Negative	No	30	30
09-181	Female	White		MSSA	2009	3013	8	2	52	No			11.2	8.7	2	28	No	No	Community onset	Yes	Yes																				Negative	No	25	25
09-182	Female	White		MSSA	2009	5711	15	5	131	No			16.9	15	23.5	56	No	No	Community onset	Yes	Yes		Yes									No	No	No	No	No	No	No	No	No	Negative	No	30	30
09-183	Male	White		MSSA	2009	415	1	10	232	No			9.7	2.2	6.3	99	No	Yes	Community onset		Yes											No	No	No	No	No	No	No	No	No	Negative	No	188	188
09-184	Female	White		MSSA	2009	2642	7	4	110	No			15.6	6	15.9	125	No	No	Community onset	Yes	Yes											No	No	No	No	No	No	No	No	No	Negative	No	30	30
09-185	Female	White		MSSA	2009	3654	10	9	222	No			11	2.2	16.5	65	No	No	Community Onset, Healthcare Associated		Yes						Yes					No	No	No	No	Yes	No	No	No	No	Negative	No	97	97
09-186	Female	Native Hawaiian or Other Pacific Islander	NON-HISP/NON-LAT	MSSA	2009	1529	4	1	17	No			22.8	7.2			No	No	Community Onset, Healthcare Associated		Yes						Yes					No	No	No	Yes	No	No	Yes	No	No	Negative	No	45	45
09-187	Female	American Indian or Alaska Native		MRSA	2009	482	1	27	661	Yes	278.87	11.62	28	1.9	29.2	68	No	Yes	Community onset					Yes					Yes			No	No	No	No	No	No	No	No	No	Positive	Yes	8	8	Yes	No	No	No	No
09-188	Male	White		MSSA	2009	1822	4	8	186	No			11	2.1	33.8	104	No	No	Community onset	Yes	Yes		Yes									No	No	No	No	No	No	No	No	No	Negative	No	30	30
09-189	Male	Other	HISPANIC/LATINO	MSSA	2009	817	2	8	209	Yes	37.02	1.54	14.7	3.7	23.7		No	No	Community Onset, Healthcare Associated	Yes	Yes						Yes					Yes	No	Yes	No	No	No	No	No	No	Negative	No	97	97
09-190	Female	White	NON-HISP/NON-LAT	MSSA	2009	3692	10	20	477	No			26.9	5.5	25.7	70	No	No	Hospital onset		Yes							Yes				Yes	No	No	No	No	No	No	Yes	No	Negative	No	779	779
09-191	Female	Unknown	HISPANIC/LATINO	MSSA	2009	28	0	37	887	Yes	51.12	2.13	12.3	1.3			No	Yes	Hospital onset		Yes						Yes					No	No	No	No	Yes	No	No	No	No	Negative	No	34	30
09-192	Female	White	NON-HISP/NON-LAT	MSSA	2009	40	0	19	456	Yes	3.42	0.14	33.9	1.2			No	No	Hospital onset									Yes				Yes	No	No	No	No	No	No	No	No	Negative	No	45	45
09-193	Male	Black		MSSA	2009	3790	10	26	618	No			23.7	4.4	43.2	134	No	No	Community onset	Yes	Yes		Yes									No	No	No	No	No	No	No	No	No	Positive	No	152	152
09-196	Male	White	NON-HISP/NON-LAT	MSSA	2009	2330	6	5	133	No			17.6	14.6	16.9	40	No	No	Community onset	Yes	Yes											No	No	No	No	No	No	No	No	No	Positive	No	8	8
09-198	Female	White	NON-HISP/NON-LAT	MSSA	2009	0	0	138	3322	Yes	3264	136	28.3	1.1	45		No	Yes	Hospital onset		Yes						Yes					No	No	No	No	No	No	No	Yes	No	Negative	No	30	30
09-200	Male	White	NON-HISP/NON-LAT	MRSA	2009	5970	16	10	242	No			19.7	10.6	32.5	86	No	No	Community Onset, Healthcare Associated					Yes								No	No	Yes	No	No	No	No	No	No	Positive	Yes	8	8
09-201	Male	Native Hawaiian or Other Pacific Islander		MRSA	2009	4676	12	11	262	No			17.7	5.7	25.4	83	No	No	Community onset		Yes			Yes								No	No	No	No	No	No	No	No	No	Positive	No	30	30
09-202	Male	White	NON-HISP/NON-LAT	MSSA	2009	4986	13	3.6	86	No			11.9	5400	8.3	58	No	No	Community Onset, Healthcare Associated									Yes				Yes	No	No	No	No	No	No	Yes	Yes	Negative	No	1156
09-203	Female	American Indian or Alaska Native	HISPANIC/LATINO	MSSA	2009	0	0	65	1556	Yes	1556	65	13.9		4.4		No	No	Hospital onset		Yes						Yes					No	Yes	No	No	No	No	No	Yes	No	Negative	No	30	30
09-210	Female	White	NON-HISP/NON-LAT	MSSA	2009	2658	7	4	91	Yes	24.47	1.02	18.4	3.6	21.6	105	No	No	Community Onset, Healthcare Associated									Yes				Yes	Yes	No	No	No	No	No	Yes	No	Negative	No	87	59
09-211	Male	White	NON-HISP/NON-LAT	MSSA	2009	994	2	2	59	No			10.7	4.4			No	No	Community onset					Yes								No	No	No	No	No	No	No	No	No	Negative	No	42
09-217	Male	Black	NON-HISP/NON-LAT	MSSA	2009	3317	9	9	231	No			15.5	3.5	2	20	No	No	Community Onset, Healthcare Associated	Yes												Yes	Yes	No	No	No	No	No	No	No	Negative	No	45	45
09-218	Male	White	NON-HISP/NON-LAT	MSSA	2009	2535	6	6	134	Yes	37.15	1.55	23.1	0.1			No	No	Community Onset, Healthcare Associated		Yes											No	No	No	No	No	No	No	No	Yes	Negative	No	5	5
09-220	Female	White	HISPANIC/LATINO	MRSA	2009	788	2	12	287	No			7.2	1.9	2.6		No	No	Hospital onset					Yes				Yes				Yes	Yes	Yes	No	No	No	No	Yes	No	Negative	No	5	5
09-222	Female	Other	HISPANIC/LATINO	MRSA	2009	360	0	19	446	Yes	260.97	10.87	9.5	5.1	6.7		No	No	Community Onset, Healthcare Associated					Yes				Yes				No	Yes	Yes	No	No	No	No	No	No	Negative	No	72
10-101	Male	White		MSSA	2010	4411	12	4	101	No			8.3	4.2	1.6	25	No	No	Community onset	Yes	Yes											No	No	No	No	No	No	No	No	No	Negative	No	30	30
10-102	Male	White		MSSA	2009	5079	13	31	747	No			3.6	0.1	24.9		No	No	Community Onset, Healthcare Associated		Yes						Yes					No	No	No	No	No	No	No	No	Yes	Negative	No	5	5
10-103	Female	White	NON-HISP/NON-LAT	MRSA	2010	3820	10	16	402	No			24.7	2.4	32.1	64	No	No	Hospital onset		Yes							Yes				No	No	No	No	No	No	No	Yes	No	Positive	No	8	8	Yes	No	No	No	No
10-105	Male	White	NON-HISP/NON-LAT	MRSA	2010	94	0	25	602	Yes	598.62	24.94	24.6	1.4	25.6		No		Hospital onset						Yes			Yes				Yes	Yes	Yes	Yes	No	No	No	No	Yes	Negative	No	30	30	Yes	No	No	No	No
10-106	Male	White	NON-HISP/NON-LAT	MSSA	2010	4929	13	5	119	No			5.1	2.2	14.4	12	No	No	Community Onset, Healthcare Associated		Yes	Yes						Yes				Yes	Yes	No	No	Yes	No	No	Yes	No	Negative	No	30	30
10-107	Male	White		MSSA	2010	33	0	22	529	Yes	352.03	14.67	21.1	3.8		36	No	Yes	Hospital onset		Yes			Yes				Yes				No	No	No	No	No	No	No	No	No	Negative	No	30	30
10-108	Male	Other		MSSA	2010	5415	14	2.75	66	No			17.5	15.5	4.6	22	No	No	Community onset		Yes											No	No	No	No	No	No	No	No	No	Positive	No	121	51
10-109	Female	White		MSSA	2010	1	0	61	1476	Yes	1472.22	61.34	32.8	1.1	38.8		No		Hospital onset		Yes											Yes	No	No	No	No	No	No	No	No	Negative	No	30	30
10-110	Female	Other	HISPANIC/LATINO	MSSA	2010	2572	7	1	22	No							No	No	Community Onset, Healthcare Associated		Yes						Yes					No	Yes	No	Yes	No	No	Yes	No	No	Negative	No	10
10-111	Female	White		MRSA	2010	214	0	6	147	No			19	6	20.7		No	No	Community onset					Yes								No	No	No	No	No	No	No	No	No	Positive	No	8	8	Yes	No	No	No	No
10-112	Female	Unknown		MRSA	2010	2689	7	12	280	Yes	79	3	20	3.8	37.4	66	No	Yes	Community onset	Yes	Yes		Yes									No	No	No	No	No	No	No	No	No	Positive	Yes	8	8	Yes	No	No	No	No
10-113	Female	White	NON-HISP/NON-LAT	MSSA	2010	2897	7	3	69	No			10	2.3	3.1	36	No	No	Community onset	Yes												No	No	No	No	No	No	No	No	No	Negative	No	88
10-114	Female	White		MRSA	2010	2923	8	10	233	No			30.4	6.4	37.9	106	No	No	Community onset	Yes	Yes		Yes									No	No	No	No	No	No	No	No	No	Positive	Yes	unk		Yes	No	No	No	No
10-115	Female	White		MRSA	2010	3831	10	9	224	No			13.7	4.4	26.6	81	No	No	Community onset	Yes	Yes		Yes									No	No	No	No	No	No	No	No	No	Positive	Yes	8	8	Yes	No	No	No	No
10-116	Male	White	NON-HISP/NON-LAT	MSSA	2010	3916	10	7	172	No			14.2	2.4	16.7	44	No	No	Community Onset, Healthcare Associated		Yes											Yes	Yes	No	No	No	No	No	Yes	Yes	Negative	No	45	45
10-117	Female	White		MSSA	2010	1332	3	15	367	Yes	36	2	14.8	11.9	2.2	0	No	No	Community Onset, Healthcare Associated		Yes							Yes				No	Yes	No	No	No	No	No	Yes	No	Negative	No	30	30
10-118	Female	White		MSSA	2010	5228	14	5	127	No			15.3	2.5	7.1	5	No	No	Community Onset, Healthcare Associated									Yes				No	No	No	No	No	No	No	No	No	Negative	No	15	15
10-119	Male	Other	HISPANIC/LATINO	MSSA	2010		3	22	528	Yes	46	4	11	7.4	1.7	34	No	No	Hospital onset						Yes			Yes				Yes	No	No	No	No	No	Yes	No	No	Negative	No	5	5
10-120	Female	Unknown		MRSA	2010	5678	15	10	236	Yes	2.33	0.1	16.1	8.3	25.2	139	No	No	Community onset		Yes	Yes								Yes		No	No	No	No	No	No	No	No	No	Positive	No	8	8	Yes	No	No	No	No
10-121	Male	Unknown	HISPANIC/LATINO	MSSA	2010	5647	15	13	331	Yes	183.2	7.63	35.2	3.2	30.9	53	No	No	Community Onset, Healthcare Associated		Yes							Yes				Yes	No	No	No	No	No	No	Yes	No	Negative	No	51	51
10-124	Male	Asian	NON-HISP/NON-LAT	MSSA	2010	1699	4	4	91	No			26.7	4.2	14.5	26	No	No	Community onset				Yes									No	No	No	No	No	No	No	No	No	Positive	No	121	51
10-125	Male	White		MSSA	2010	465	1	8	190	No			8.6	0.1	22.8	125	No	No	Community onset	Yes	Yes		Yes									No	No	No	No	No	No	No	No	No	Negative	No	30	30
10-126	Female	White		MSSA	2010	391	1	23	567	Yes	67.63	2.82	13.7	0.3	36.9	108	No	Yes	Community onset		Yes									Yes	Yes	No	No	No	No	No	No	No	No	No	Negative	No	5	5
10-127	Male	White		MSSA	2010	4255	11	4	97	No			9.6	8.8	7.8	77	No	No	Community Onset, Healthcare Associated	Yes	Yes											No	No	Yes	No	No	No	No	Yes	No	Negative	No	30	30
10-128	Male	White		MSSA	2010	1361	3	6	143	No			11.7	3.3	4.5	62	No	No	Community onset	Yes	Yes											No	No	No	No	No	No	No	No	No	Negative	No	30	30
10-132	Male	Other	NON-HISP/NON-LAT	MSSA	2010	5194	14	19	454	No			9.1	1.1	31.9	75	No	No	Community Onset, Healthcare Associated						Yes			Yes				Yes	Yes	No	No	No	No	Yes	No	No	Negative	No	87	59
10-134	Male	White		MSSA	2010	5772	15	6	145	No			13.4	5.8	26.1	55	No	No	Community onset	Yes	Yes		Yes									No	No	No	No	No	No	No	No	No	Negative	No	291	291
10-135	Male	White		MRSA	2010	4999	13	8	183	No			17.3	8.1	25.4	98	No	No	Community onset		Yes											No	No	No	No	No	No	No	No	No	Positive	Yes	8	8	Yes	No	No	No	No
10-136	Male	White		MRSA	2010	2802	7	1	15	No			11.7	8.8	0.9	10	No	No	Community onset	Yes												No	No	No	No	No	No	No	No	No	Negative	Yes	8	8	Yes	No	No	No	Yes
10-137	Male	White	NON-HISP/NON-LAT	MSSA	2010	95	0	53	1262	Yes	225	9.5	38.7	3.2	0.6		No	No	Hospital onset		Yes							Yes	Yes			No	Yes	Yes	No	No	No	No	No	No	Negative	No	8	8
10-141	Female	White		MSSA	2010	2923	8	35	846	No			16.8	2	16.6		No	No	Community Onset, Healthcare Associated									Yes				Yes	Yes	No	No	No	No	No	No	No	Negative	No	508	45
10-144	Female	White	NON-HISP/NON-LAT	MSSA	2010	118	0	16	374	Yes	45.52	1.9	17.5	2.1	12.9	19	No	No	Hospital onset						Yes			Yes				Yes	Yes	Yes	No	No	No	No	No	Yes	Negative	No	30	30
10-145	Female	White	NON-HISP/NON-LAT	MSSA	2010	763	2	5	111	No			8.4	1.3	5.6	1	No	No	Community onset	Yes	Yes											No	No	No	No	No	No	No	No	No	Negative	No	5	5
10-149	Male	Other	HISPANIC/LATINO	MSSA	2010	1294	3	16	375	Yes	113.18	4.72	20.1	3.6	8.9	50	No	No	Community Onset, Healthcare Associated									Yes				Yes	No	No	No	No	No	Yes	No	No	Negative	No	34	30
10-151	Female	White		MSSA	2010	11	0	2	41	No			28.5	17.7			No	No	Community onset		Yes											No	No	No	No	No	No	No	No	No	Positive	No	8	8
10-153	Male	White		MRSA	2010	950	2	8	207	No			10	3.2	34.1	87	No	No	Community onset	Yes	Yes											No	No	No	No	No	No	No	No	No	Positive	Yes	8	8	Yes	No	No	No	No
10-154	Male	White		MSSA	2010	1206	3	8	181	No			9.1	3.6	22.4	80	No	No	Community onset	Yes	Yes											No	No	No	No	No	No	No	No	No	Negative	No	87	59
10-157	Female	Unknown	UNAVAILABLE	MSSA	2010	5882	16	23	545	No			13	0.2	7.2		No	No	Community Onset, Healthcare Associated						Yes			Yes				Yes	No	No	No	No	No	No	No	No	Negative	No	30	30
10-158	Male	White	NON-HISP/NON-LAT	MSSA	2010	1979	5	4	104	No			14.7	12.8	32	48	No	No	Hospital onset		Yes						Yes					Yes	No	No	No	No	No	No	Yes	Yes	Negative	No	30	30
10-159	Female	Other	NON-HISP/NON-LAT	MSSA	2010	3486	9	5	113	No			11.1	3.7	17.1	59	No	No	Community onset	Yes												No	No	No	No	No	No	No	No	No	Negative	No	97	97
10-162	Female	Native Hawaiian or Other Pacific Islander	NON-HISP/NON-LAT	MSSA	2010	505	1	7	170	Yes	75.8	3.16	15.3	3.1		9	No	No	Community onset		Yes											No	No	No	No	No	No	No	No	No	Negative	No	894
10-163	Female	Black		MSSA	2010	532	1	49	1172	Yes			17.6	2.2	3		No	No	Hospital onset		Yes											No	Yes	No	No	No	No	No	No	No	Negative	No	15	15
10-164	Female	White	NON-HISP/NON-LAT	MSSA	2010	53	0	4	97	No			9.2	6.9			No	No	Community onset		Yes											No	No	No	No	No	No	No	No	No	Negative	No	1	1
10-165	Male	White	NON-HISP/NON-LAT	MSSA	2010	2017	5	7	158	Yes	28.4	1.18	3.3	1.1	25.7	64	No		Hospital onset								Yes					Yes	No	No	No	No	No	No	Yes	Yes	Negative	No	5	5
10-166	Female			MRSA	2010	23		19	480	Yes	480	19	13.3	7.1			Yes	Yes	Hospital onset					Yes								No	No	No	No	No	No	No	Yes	No	Positive	No	8	8
10-168	Male	White		MSSA	2010	5651	15	3	84	No			9.7	7.5	23	49	No	No	Community onset	Yes												No	No	No	No	No	No	No	No	No	Negative	No	39
10-169	Male	White	NON-HISP/NON-LAT	MSSA	2010	111	0	21	505	No			11.8	5.2		1	No	No	Community Onset, Healthcare Associated						Yes			Yes				Yes	No	Yes	No	No	No	No	No	No	Negative	No	15	15
10-171	Male	American Indian or Alaska Native		MSSA	2010	361	0	16	396	Yes	396.63	16.53	24.9	1.2	13.1		Yes	Yes	Hospital onset		Yes			Yes								No	No	No	No	No	No	No	No	No	Negative	No	188	188
10-172	Female			MSSA	2010	4742	12	4	93	No			4.6	2.7	17.5	38	No	No	Community onset	Yes												No	No	No	No	No	No	No	No	No	Negative	No	45	45
10-173	Male	White		MSSA	2010	4523	12	12	282	Yes	24.5	1.02	8.9	2.3	34.8		No	Yes	Community onset	Yes			Yes									No	No	No	No	No	No	No	No	No	Positive	No	8	8
10-174	Female	White		MSSA	2010	699	1	24	567	Yes	567.42	23.64	36.2	5.1	21.5		Yes	Yes	Community Onset, Healthcare Associated					Yes			Yes					No	No	No	No	No	No	Yes	Yes	No	Negative	No	unk
10-177	Male	White		MSSA	2010	282	0	25	608	Yes	101.58	4.23	17.8	0	30.4		No	No	Community Onset, Healthcare Associated		Yes						Yes					Yes	No	No	No	No	No	No	No	Yes	Negative	No	30	30
10-178	Female	White	NON-HISP/NON-LAT	MSSA	2010	819	2	28	674	No			2.5	0	21.1		No	No	Community Onset, Healthcare Associated		Yes						Yes					No	No	No	No	No	No	No	No	Yes	Negative	No	87	59
10-179	Male	White		MSSA	2010	5398	14	3	72	No			17.9	8.1	7	26	No	No	Community onset	Yes												No	No	No	No	No	No	No	No	No	Negative	No	30	30
10-181	Male	White	NON-HISP/NON-LAT	MSSA	2010	5418	14	12	282	No			18.5	5.7	22.6	115	No	No	Community Onset, Healthcare Associated									Yes				No	No	No	No	No	No	No	No	No	Negative		109	9
10-183	Male	White	NON-HISP/NON-LAT	MRSA	2010	3174	8	5	131	No			18.5	4.3	25.6	33	No	No	Community Onset, Healthcare Associated									Yes				Yes	Yes	Yes	No	No	No	No	Yes	No	Negative	No	8	8	Yes	Yes	Yes	No	No
10-185	Male	White		MSSA	2010	2	0	27	650	Yes	647.47	26.98	26.6	7.6	20.3		No	No	Hospital onset		Yes											No	No	No	No	No	No	No	Yes	No	Negative	No	8	8
10-186	Male	White	NON-HISP/NON-LAT	MSSA	2010	438	1	7	172	No			9.3	6.6			No	No	Community Onset, Healthcare Associated		Yes						Yes					No	No	No	No	No	Yes	No	No	No	Negative	No	8	8
10-187	Male	White	HISPANIC/LATINO	MSSA	2010	4691	12	19	452	Yes	205.52	8.56	30	3.2	38.2	69	No	Yes	Community onset	Yes	Yes											No	No	No	No	No	No	No	No	No	Positive	No	121	51
10-190	Male	White	NON-HISP/NON-LAT	MSSA	2010	31	0	21	498	Yes	21.22	0.88	17.6	3.4	14.6		No	No	Community Onset, Healthcare Associated		Yes				Yes			Yes				Yes	Yes	No	No	No	No	No	No	No	Negative	No	30	30
10-194	Female	White	NON-HISP/NON-LAT	MSSA	2010	5944	16	6	143	No			10.3	2.2	25.6	19	No	No	Community Onset, Healthcare Associated		Yes	Yes										No	Yes	No	No	No	No	No	No	No	Negative	No	5	5
10-195	Female	White		MRSA	2010	3601	9	249	5978	Yes	1076.1	44.84	21.6	0.4	5	14	No	No	Hospital onset									Yes				No	Yes	No	No	Yes	No	No	Yes	No	Positive	Yes	8	8	Yes	No	No	No	No
10-196	Male	White	HISPANIC/LATINO	MRSA	2010	4804	13	4	102	No			16.3	13.7	7.7		No	No	Community Onset, Healthcare Associated		Yes			Yes								Yes	Yes	Yes	No	Yes	No	No	Yes	No	Negative	No	45	45	Yes	No	No	No	Yes
10-197	Female	White	NON-HISP/NON-LAT	MSSA	2010	1035	2	5	130	No			15	9.4	14.1	40	No	No	Community onset	Yes												No	No	No	No	No	No	No	No	No	Negative	No	87	59
10-198	Female			MSSA	2010	4192	11	24	588	Yes	421.27	17.55	19.6	3	23.9	68	No	Yes	Community Onset, Healthcare Associated		Yes							Yes				Yes	No	No	No	No	No	No	Yes	No	Negative	No	30	30
10-199	Male	White	HISPANIC/LATINO	MSSA	2010	2293	6	3	71	No			25.2	5.7	22.1	47	No	No	Community Onset, Healthcare Associated									Yes				No	No	No	No	No	No	No	Yes	No	Negative	No	5	5
10-200	Male	White	HISPANIC/LATINO	MRSA	2010	682	1	17	411	Yes	225.63	9.4	12.9	0.7	11.8		No	No	Community Onset, Healthcare Associated					Yes								Yes	Yes	Yes	No	No	No	No	Yes	No	Negative	No	8	8
10-201	Female	White		MSSA	2010	94	0	6	149	Yes	55.1	2.3	16.3	4.6	25.2	8	No	No	Community onset					Yes								No	No	No	No	No	No	No	No	No	Positive	Yes	8	8
10-203	Male	Other	HISPANIC/LATINO	MSSA	2010	1140	3	14	338	No			16.4	4.2	8.7	127	No	No	Community Onset, Healthcare Associated						Yes			Yes				Yes	Yes	No	No	No	No	No	No	Yes	Negative	No	5	5
10-204	Female	White	NON-HISP/NON-LAT	MSSA	2010	4746	12	13	315	No			8.5	5.4	7.3	70	No	No	Hospital onset	Yes												Yes	No	No	No	No	No	No	Yes	No	Negative	No	8	8
10-205	Female	White	NON-HISP/NON-LAT	MSSA	2010	512	1	8	187	Yes	127.38	5.31	11.7	3.9	18.9	88	No	Yes	Community onset	Yes	Yes										Yes	No	No	No	No	No	No	No	No	No	Negative	No	87	59
10-206	Female	White	NON-HISP/NON-LAT	MSSA	2010	1460	3	4	84	No			25.2	18.4	7	0	No	No	Community Onset, Healthcare Associated									Yes				Yes	Yes	No	No	No	No	No	Yes	No	Negative	No	30	30
10-209	Female	White	NON-HISP/NON-LAT	MRSA	2010	4994	13	4	91	No			15.1	4.7	15.8	70	No	No	Community Onset, Healthcare Associated		Yes			Yes								No	No	No	No	No	Yes	No	Yes	Yes	Negative	No	unk		Yes	Yes	Yes	No	Yes
10-210	Male	White	NON-HISP/NON-LAT	MSSA	2010	4539	12	14	325	No			7.7	4.1	6.1	65	No	No	Hospital onset									Yes				Yes	No	No	No	No	No	No	Yes	Yes	Negative	No	15	15
10-212	Female	White		MSSA	2010	516	1	11	255	Yes	183.75	7.66	24.5	5.1	5.8		No		Hospital onset													No	No	No	No	No	No	No	No	No	Negative	No	87	59
10-213	Female	White		MSSA	2010	78	0	54	1292	Yes	770.6	32.11	14.2	1.2	13.6		No	Yes	Hospital onset					Yes				Yes				No	No	Yes	No	No	No	No	No	No	Negative	No	30	30
10-214	Female	White		MSSA	2010	491	1	4	92	No			10.1	0.9	3.9	50	No	No	Community onset	Yes	Yes											No	No	No	No	No	No	No	No	No	Negative	No	12
10-215	Female	White	NON-HISP/NON-LAT	MRSA	2010	253	0	13	308	Yes	60.57	2.52	23.6	4	42.5	5	No		Community onset					Yes								No	No	No	No	No	No	No	No	No	Positive	Yes	8	8	Yes	No	No	No	No
10-216	Female	White		MSSA	2010	3721	10	4	103	Yes	37.8	1.58	16.5	15.7	7.6		No	No	Community Onset, Healthcare Associated		Yes						Yes					No	No	No	No	Yes	No	No	No	No	Negative	No	30	30
10-217	Female	Other	NON-HISP/NON-LAT	MRSA	2010	3171	8	6	151	Yes	98.25	4.09	11.4	3.3			No		Hospital onset									Yes				No	No	Yes	No	No	No	No	Yes	No	Negative	No	5	5	Yes	No	No	No	Yes
10-218	Male	White		MSSA	2010	5923	16	6	141	No			11.3	5.8	28.5	22	No	No	Community onset	Yes	Yes											No	No	No	No	No	No	No	No	No	Negative	No	45	45
10-220	Male	Other	HISPANIC/LATINO	MSSA	2010	3895	10	3		No							No	No	Community Onset, Healthcare Associated	Yes												No	No	No	No	No	No	No	No	No	Negative	No	30	30
10-222	Female	Native Hawaiian or Other Pacific Islander	NON-HISP/NON-LAT	MSSA	2010	1566	4	26	624	No			10	6.6			No	No	Community Onset, Healthcare Associated		Yes						Yes					No	No	No	Yes	No	No	Yes	No	No	Negative	No	45	45
10-225	Male	Other	HISPANIC/LATINO	MSSA	2010	532	1	3	87	No			13.7	6.1	16.1		No	No	Community onset		Yes											No	No	No	No	No	No	No	No	No	Negative	No	5	5
11-101	Female	Unknown	HISPANIC/LATINO	MSSA	2011	5070	13	38	912	Yes	234.08	9.75	41.2	0	4.8	125	No	Yes	Community Onset, Healthcare Associated		Yes											Yes	No	No	No	No	No	No	No	No	Negative	No	unk
11-102	Female	White	NON-HISP/NON-LAT	MRSA	2010	5003	13	33	792	Yes	69.93	2.91	18.4	2.5	19.6	97	No	No	Hospital onset		Yes			Yes								No	No	No	No	No	Yes	No	Yes	Yes	Negative	No	unk		Yes	Yes	Yes	No	Yes
11-103	Male	White		MSSA	2010	1780	4	17	399	Yes	220	9.17	8.3	0.4	2.9		No	Yes	Community Onset, Healthcare Associated		Yes			Yes								Yes	No	No	No	Yes	No	Yes	Yes	No	Negative	No	109	9
11-105	Male	White		MSSA	2010	1796	4	3	70	No			12.8	2.1	6.5	90	No	No	Community onset	Yes												No	No	No	No	No	No	No	No	No	Negative	No	15	15
11-106	Male	White	NON-HISP/NON-LAT	MSSA	2011	6423	17	3	68	No			7.1	3.3		0	No	No	Community onset	Yes												No	No	No	No	No	No	No	No	No	Negative	No	45	45
11-107	Male	White	NON-HISP/NON-LAT	MRSA	2010	5	0	255	6115	Yes	6097.88	254.08	39.4	1.6	27.9	2	No	Yes	Hospital onset		Yes											No	Yes	Yes	No	No	No	Yes	No	No	Negative	Yes	8	8	Yes	No	No	No	No
11-110	Male	White	NON-HISP/NON-LAT	MSSA	2011	4623	12	5	119	No			4.7	2.6	12.7	44	No	No	Community onset	Yes	Yes		Yes									No	No	No	No	No	No	No	No	No	Negative	No	59	59
11-111	Male	White	NON-HISP/NON-LAT	MSSA	2011	4383	12	5	113	No			11.7	10.9	12.9		No	No	Community onset	Yes			Yes									No	No	No	No	No	No	No	No	No	Negative	No	87	59
11-112	Female	White	NON-HISP/NON-LAT	MSSA	2011	4741	12	1	34	No			7.5	3.6	11.8		No	No	Community Onset, Healthcare Associated		Yes						Yes					No	Yes	No	Yes	No	No	Yes	No	No	Negative	No	5	5
11-115	Male	Unknown		MSSA	2011	0	0	203	4877	Yes	4034	168.1	18	0.7	21.2		No	Yes	Hospital onset		Yes			Yes								No	Yes	No	Yes	No	No	No	Yes	No	Negative	No	unk
11-117	Male	White	NON-HISP/NON-LAT	MSSA	2011	2161	5	3	67	No			0.3	0			No	No	Community Onset, Healthcare Associated		Yes						Yes					Yes	No	No	No	No	No	No	Yes	Yes	Negative	No	30	30
11-118	Female	White	NON-HISP/NON-LAT	MRSA	2011	453	1	22	523	Yes	16.02	0.67	15.4	0.4	23.5		No	No	Community Onset, Healthcare Associated								Yes					No	No	No	No	Yes	No	No	Yes	No	Positive	No	1	1	Yes	No	No	No	No
11-119	Male	White	NON-HISP/NON-LAT	MSSA	2011	725	1	4	111	No			16.2	1	12.8		No	No	Community Onset, Healthcare Associated								Yes					No	Yes	Yes	No	No	No	Yes	No	No	Negative	No	8	8
11-120	Male	White	NON-HISP/NON-LAT	MSSA	2011	5111	13	12	281	No			6	1.6	4.5		No	No	Community Onset, Healthcare Associated								Yes					Yes	Yes	No	No	No	Yes	No	No	No	Negative	No	30	30
11-122	Female	White	NON-HISP/NON-LAT	MSSA	2011	4795	13	5	121	No			11.7	3.6			No	No	Community Onset, Healthcare Associated		Yes						Yes					No	Yes	No	Yes	No	No	Yes	Yes	No	Negative	No	5	5
11-123	Male	White		MSSA	2011	6363	17	3	75	No			12.5	7.4	12.8	30	No	No	Community onset	Yes												No	No	No	No	No	No	No	No	No	Negative	No	59	59
11-124	Male	Native Hawaiian or Other Pacific Islander	NON-HISP/NON-LAT	MSSA	2011	1673	4	4	114	No			10.7	4.2	13.1	47	No	No	Community onset	Yes	Yes		Yes									No	No	No	No	No	No	No	No	No	Negative	No	5	5
11-125	Male	White	NON-HISP/NON-LAT	MSSA	2011	3954	10	7	180	No			6.9	3.4	2.9	50	No	No	Community onset	Yes												No	No	No	No	No	No	No	No	No	Negative	No	39
11-126	Male	White		MSSA	2011	21	0	16	390	Yes	29	1.21	17.4	2.7			No	No	Hospital onset		Yes						Yes					No	No	No	No	No	No	No	No	No	Negative	No	30	30
11-127	Male	White		MSSA	2011	1086	2	5	133	No			14.6	2.2	5	88	No	No	Community onset	Yes	Yes											No	No	No	No	No	No	No	No	No	Negative	No	59	59
11-129	Male			MSSA	2011	993	2	5	135	No			21.3	2.6	16.2	12	No	No	Community onset	Yes	Yes											No	No	No	No	No	No	No	No	No	Negative	No	50
11-130	Male	Black		MSSA	2011	2474	6	5	133	No			11.3	6.6	32.8	95	No	No	Community onset	Yes	Yes											No	No	No	No	No	No	No	No	No	Positive	No	121	51
11-132	Female	White	UNKNOWN TO PT	MSSA	2011	896	2	4	101	No			3.5	0.6			No		Community Onset, Healthcare Associated		Yes						Yes					Yes	No	Yes	No	No	Yes	No	Yes	Yes	Negative	No	59	59
11-134	Female	White		MSSA	2011	44	0	4	95	Yes	27.92	1.16	16.8	3.9	25.4	24	No	No	Community onset	Yes	Yes											No	No	No	No	No	No	No	No	No	Negative	No	87	59
11-135	Female	White	NON-HISP/NON-LAT	MRSA	2011	2416	6	18	428	Yes	41.67	1.74	27.9	2.8	22.5	92	No	Yes	Hospital onset		Yes						Yes					Yes	Yes	No	Yes	Yes	No	Yes	Yes	No	Negative	No	5	5	Yes	No	No	No	No
11-137	Male	White	NON-HISP/NON-LAT	MSSA	2011	165	0	48	1157	Yes	309.97	12.92	23.9	1.6	29		No	Yes	Hospital onset		Yes			Yes								No	Yes	No	No	No	No	No	No	No	Negative	No	97	97
11-138	Male			MSSA	2011	993	2	5	135	No			21.3	2.6	16.2	12	No	No	Community onset	Yes	Yes											No	No	No	No	No	No	No	No	No	Negative	No	50
11-141	Male	White	HISPANIC/LATINO	MRSA	2011	3996	10	3	71	No			8.1	4.7	7.2	67	No	No	Community Onset, Healthcare Associated		Yes											No	No	No	No	Yes	Yes	Yes	No	No	Negative	No	5	5	Yes	No	No	No	Yes
11-142	Male	White	NON-HISP/NON-LAT	MSSA	2011	3458	9	13	323	Yes	41.88	1.75	4.2	0.1	2.8		No	No	Hospital onset		Yes						Yes					No	No	No	No	No	No	No	No	Yes	Negative	No	87	59
11-144	Male	White	NON-HISP/NON-LAT	MSSA	2011	4537	12	2	50	No			11.1	7.5	2	35	No	No	Community onset	Yes												No	No	No	No	No	No	No	No	No	Negative	No	30	30
11-145	Male	White	NON-HISP/NON-LAT	MSSA	2011	4699	12	3	72	No			9.3	6.8	3.9	17	No	No	Community onset	Yes												No	No	No	No	No	No	No	No	No	Negative	No	88
11-146	Female	Other	HISPANIC/LATINO	MRSA	2011	29	0	89	2139	Yes	1233.7	51.4	16.3	0.8			No	No	Hospital onset									Yes				No	No	No	No	No	No	No	No	Yes	Negative	No	5	5	Yes	No	No	No	Yes
11-147	Female	Other	HISPANIC/LATINO	MRSA	2011	24				Yes							Yes	Yes	Hospital onset		Yes											No	Yes	No	No	No	No	No	No	No	Negative	No	5	5
11-149	Female	White	UNKNOWN TO PT	MSSA	2011	930	2	9	221	No			4.4	0.6			No		Community Onset, Healthcare Associated								Yes					Yes	No	Yes	No	No	Yes	No	Yes	Yes	Negative	No	unk
11-150	Female	White	NON-HISP/NON-LAT	MRSA	2011	2061	5	9	219	No			8.9	1.8			No	No	Hospital onset		Yes						Yes					Yes	No	No	No	Yes	No	Yes	Yes	Yes	Negative	No	5	5	Yes	No	No	No	No
11-152	Female	White		MSSA	2011	174	0	35	840	Yes	695	29	29.8	8.3	0.8	25	No	No	Hospital onset		Yes						Yes					No	Yes	No	No	No	No	No	No	No	Negative	No	109	9
11-153	Female	Native Hawaiian or Other Pacific Islander		MSSA	2011	4442	12	1	18	Yes	0.13	0.01	31.3	13.8			Yes	Yes	Community Onset, Healthcare Associated		Yes						Yes					Yes	Yes	No	No	No	No	No	No	No	Negative	No	508	45
11-154	Female	White	NON-HISP/NON-LAT	MRSA	2011	1164	3	5	117	No			23.8	14.5	14.5	88	No	No	Community onset					Yes								No	No	No	No	No	No	No	No	No	Positive	Yes	8	8	Yes	No	No	No	No
11-155	Female	White		MRSA	2011	3681	10	4	109	No			7.7	2.9	17.7	19	No	No	Community onset		Yes											No	No	No	No	No	No	No	No	No	Negative	Yes	8	8	Yes	No	No	No	No
11-156	Male	White		MSSA	2011	5072	13	3	65	Yes	65.5	2.73	15.4	1.6			Yes	Yes	Community onset		Yes			Yes								No	No	No	No	No	No	No	No	No	Negative	No	30	30
11-158	Female	Asian	NON-HISP/NON-LAT	MSSA	2011	45		3.01	72	No			14.2	4.5	22.7		No	No	Hospital onset		Yes											Yes	No	No	No	No	No	No	No	No	Negative	No	361
11-159	Male	White		MSSA	2011	6867	18	6	138	Yes	84.32	3.51	14.4	6.3	17.8	32	No	Yes	Community onset		Yes		Yes								Yes	No	No	No	No	No	No	No	No	No	Negative	No	87	59
11-160	Male			MSSA	2011	6594	18	4	93	No			14.4	2.2	29.7	75	No	No	Community onset	Yes	Yes											No	No	No	No	No	No	No	No	No	Negative	No	779	779
11-161	Male	White		MSSA	2011	4474	12	5	110	No			17.3	4.8	20.2	26	No	Yes	Community onset		Yes		Yes									No	No	No	No	No	No	No	No	No	Negative	No	8	8
11-162	Female	White		MSSA	2011	4430	12	5	134	No			7.4	1.9	21.8	55	No	No	Community onset	Yes	Yes											No	No	No	No	No	No	No	No	No	Negative	No	87	59
11-163	Female	White		MRSA	2011	763	2	1	32	No			17.8	12.4	14.4	58	No	No	Community onset		Yes											No	No	No	No	No	No	No	No	No	Positive	Yes	8	8	Yes	No	No	No	No
11-164	Female	White	NON-HISP/NON-LAT	MRSA	2011	500	1	4	101	No			14	3.4	4.3	90	No	No	Community onset	Yes	Yes											No	No	No	No	No	No	No	No	No	Positive	Yes	8	8	Yes	No	No	No	No
11-166	Male	White		MSSA	2011	5047	13	4	108	No			9	7	27.7	73	No	No	Community onset	Yes	Yes											No	No	No	No	No	No	No	No	No	Positive	No	8	8
11-168	Male	White	NON-HISP/NON-LAT	MSSA	2011	3428	9	3	85	No			23.3	7.7	17.1	43	No	No	Community Onset, Healthcare Associated									Yes				Yes	Yes	Yes	No	No	No	No	Yes	No	Negative	No	30	30
11-169	Male	Unknown	UNAVAILABLE	MRSA	2011	4745	12	16	381	Yes	230.35	9.6	11.2	8			No	No	Hospital onset					Yes								No	No	No	No	No	No	No	No	No	Negative	No	5	5
11-170	Male	White	NON-HISP/NON-LAT	MSSA	2011	2728	7	19	467	Yes	3.95	0.16	13.1	3.8	18.8	50	No	No	Community Onset, Healthcare Associated									Yes				Yes	No	Yes	No	No	No	No	No	No	Negative	No	15	15
11-171	Male	White	NON-HISP/NON-LAT	MSSA	2011	5794	15	5	123	Yes	19.55	0.81	14	13.6	28		No	No	Community Onset, Healthcare Associated		Yes	Yes						Yes				No	Yes	No	No	No	No	No	No	No	Negative	No	15	15
11-173	Female	White	NON-HISP/NON-LAT	MSSA	2011	1951	5	14	328	Yes	204	8.51	16.9	5.2			No	No	Hospital onset					Yes								No	No	No	No	No	No	No	No	No	Negative	No	146
11-174	Male	White		MSSA	2011	5782	15	10	252	Yes	57.63	2.4	11.5	4.1	25.9	82	No	No	Community onset		Yes									Yes		No	No	No	No	No	No	No	No	No	Negative	No	87	59
11-175	Male	White	NON-HISP/NON-LAT	MSSA	2011	1614	4	5	122	No			12.8	2.7	15.1	37	No	No	Community onset	Yes	Yes											No	No	No	No	No	No	No	No	No	Negative	No	45	45
11-177	Female	White		MSSA	2011	788	2	5	121	No			6.2	3.7			No	No	Community onset		Yes											No	No	No	No	No	No	No	No	No	Positive	No	51	51
11-178	Female	White	NON-HISP/NON-LAT	MSSA	2011	0	0	326	7815	Yes	7847	326	23.7	2.3	5.3		No	Yes	Hospital onset								Yes					No	No	No	No	No	No	No	Yes	No	Positive	No	unk
11-179	Female	White	NON-HISP/NON-LAT	MSSA	2011	17	0	112	2687	Yes	2684.05	111.84	27.5	1.3	14.5	1	No	No	Hospital onset									Yes				Yes	No	No	No	No	No	No	No	No	Positive	No	unk
11-181	Male	Unknown	UNAVAILABLE	MRSA	2011	5376	14	58	1390	Yes	588.17	24.51	18	5.8	8.8		No	No	Hospital onset					Yes								No	No	No	No	No	No	No	No	No	Negative	No	5	5					Yes
11-182	Female	White		MRSA	2011	4918	13	6	141	No			13.2	7.9	15	108	No	No	Community Onset, Healthcare Associated									Yes				No	No	No	No	No	No	No	Yes	No	Negative	No	5	5	Yes	No	No	No	No
11-184	Male	Unknown		MRSA	2011	4371	11	5	116	No			13.6	9.3	24.3	65	No	No	Community onset	Yes	Yes		Yes									No	No	No	No	No	No	No	No	No	Positive	Yes	8	8	Yes	No	No	No	No
11-185	Female	White		MSSA	2011	379	1	4	93	No			2.9	0.5	1.7	47	No	No	Community onset	Yes	Yes											No	No	No	No	No	No	No	No	No	Negative	No	1	1
11-186	Male	White	NON-HISP/NON-LAT	MSSA	2011	630	1	2	60	No			8.9	5	6.5	69	No	No	Community onset		Yes											No	No	No	No	No	No	No	No	No	Negative	No	5	5
11-187	Male	White	NON-HISP/NON-LAT	MSSA	2011	4409	12	24	567	No			18.5	11.9	34.2	115	No	No	Community Onset, Healthcare Associated	Yes	Yes											No	Yes	No	No	No	No	No	Yes	No	Negative	No	45	45
11-188	Male	White	NON-HISP/NON-LAT	MSSA	2011	0	0	120	2871	Yes	2903	120	21.4	1.5	2.9		No	No	Hospital onset		Yes			Yes								Yes	No	No	No	No	No	No	No	No	Negative	No	5	5
11-190	Female	White		MSSA	2011	122	0	5	118	No	5	118	8.2	0.5			Yes	Yes	Hospital onset		Yes											No	Yes	No	No	No	No	No	No	No	Negative	No	unk
11-191	Male	White	NON-HISP/NON-LAT	MSSA	2011	2429	6	1	21	No							No	No	Community Onset, Healthcare Associated									Yes				Yes	No	No	No	No	No	No	Yes	No	Negative	No	45	45
11-192	Male	White	NON-HISP/NON-LAT	MSSA	2011	1172	3	3	66	No			12.1	2	18.7	51	No	No	Community Onset, Healthcare Associated	Yes												Yes	No	No	No	No	No	No	No	No	Negative	No	72
11-193	Female	White		MRSA	2011	260	0	5	122	No			13.1	4.6	8.4		No	No	Community onset	Yes												No	No	No	No	No	No	No	No	No	Positive	No	93	93	Yes	No	No	No	No
11-194	Female	Unknown	UNAVAILABLE	MSSA	2011	268	0	6	151	No			13.3	1.3	6.3		No	No	Community Onset, Healthcare Associated	Yes							Yes					No	No	No	No	Yes	No	No	No	No	Negative	No	5	5
11-196	Female	White	NON-HISP/NON-LAT	MSSA	2011	1195	3	9	208	No			13.2	3.5	13		No	No	Community Onset, Healthcare Associated		Yes						Yes					No	No	No	No	Yes	No	No	No	No	Negative	No	30	30
11-198	Male	White	NON-HISP/NON-LAT	MSSA	2011		2	28	672	No			140.4	0.1	0.6		No	No	Community Onset, Healthcare Associated		Yes						Yes					No	No	No	No	No	No	No	No	Yes	Negative	No	188	188
11-199	Male	White	NON-HISP/NON-LAT	MSSA	2011	5100	13	9	225	No			12.9		13.3	80	No	No	Community onset	Yes	Yes											No	No	No	No	No	No	No	No	No	Negative	No	87	59
11-201	Male	White	NON-HISP/NON-LAT	MSSA	2011	999	23	7	178	Yes			19	18.4	4.3		No	Yes	Community Onset, Healthcare Associated								Yes	Yes				No	Yes	No	No	Yes	No	No	Yes	No	Negative	No	unk
11-202	Male	White	NON-HISP/NON-LAT	MSSA	2011	28	0	5	117	No			16.6	2.4	7.2		No	No	Community onset		Yes											No	No	No	No	No	No	No	No	No	Negative	No	39
11-203	Male	Asian		MSSA	2011	3534	9	5	137	No			11.9	6.9	5.2	95	No	No	Community onset	Yes	Yes											No	No	No	No	No	No	No	No	No	Negative	No	30	30
11-206	Female	White	UNKNOWN TO PT	MSSA	2011	1088	2	12	302	No			4.4	0.9	5		No	No	Hospital onset		Yes											Yes	No	Yes	No	No	Yes	Yes	Yes	Yes	Negative	No	59	59
11-207	Male	White	NON-HISP/NON-LAT	MSSA	2011	4075	11	35	851	Yes	245.42	10.23	20.6	3.1	22.1	73	No	Yes	Hospital onset							Yes						Yes	Yes	No	Yes	Yes	Yes	Yes	Yes	Yes	Negative	No	25	25
11-209	Male	White	NON-HISP/NON-LAT	MSSA	2011	5067	13	10	234	Yes	36.87	1.54	26.3	5.4	37.7	40	No	Yes	Community Onset, Healthcare Associated		Yes	Yes										No	No	No	No	No	No	No	Yes	No	Negative	No	30	30
11-210	Female	Other	HISPANIC/LATINO	MSSA	2011	5637	15	18	443	No			16.7	1.4	22.2	17	No	No	Community Onset, Healthcare Associated									Yes				Yes	No	Yes	No	No	No	No	Yes	No	Negative	No	87	59
11-211	Female	White	NON-HISP/NON-LAT	MSSA	2011	5663	15	4	99	No			10.5		8.2	118	No	No	Community onset		Yes									Yes		No	No	No	No	No	No	No	No	No	Negative	No	30	30
11-212	Female	White	NON-HISP/NON-LAT	MSSA	2011	71	0	4	106	Yes	0.88	0.04	28	2.3	4.7	37	No	No	Community onset	Yes												No	No	No	No	No	No	No	No	No	Negative	No	30	30
11-213	Female	White	UNKNOWN TO PT	MSSA	2011	1110	3	10	242	No			5.2	1	19.2	2	No	No	Hospital onset		Yes											Yes	Yes	Yes	No	No	Yes	Yes	Yes	Yes	Negative	No	59	59
11-214	Male	White	HISPANIC/LATINO	MSSA	2011	4208	11	12.75	306	No			5.4	4.3	18.3		No	No	Community Onset, Healthcare Associated		Yes						Yes					No	No	No	No	Yes	Yes	Yes	No	No	Negative	No	87	59
11-215	Male	Other	NON-HISP/NON-LAT	MRSA	2011	5736	15	22	522	Yes	494.18	20.59	22.3	6.2	42.1		No	Yes	Community Onset, Healthcare Associated		Yes											Yes	Yes	Yes	No	Yes	No	No	Yes	No	Negative	No	5	5	Yes	No	No	No	Yes
11-216	Female	White	NON-HISP/NON-LAT	MSSA	2011	37	0	103	2488	No			19	0.2		2	No	No	Hospital onset		Yes						Yes					No	No	No	No	No	No	No	No	No	Negative	No	8	8
11-220	Male	Other	HISPANIC/LATINO	MRSA	2011	286	0	14	341	Yes	227.5	9.48	36	6.3	38.9	4	No	Yes	Community onset					Yes								No	No	No	No	No	No	No	No	No	Positive	No	8	8	Yes	No	No	No	No
11-221	Male	White	NON-HISP/NON-LAT	MSSA	2011	4060	11	6	142	No			11.2	4.6	8.1	10	No	No	Community Onset, Healthcare Associated									Yes				Yes	No	No	No	No	No	No	Yes	No	Negative	No	5	5
11-222	Male	White		MSSA	2011	180	0	10	231	Yes	95.74	4	45	4.6	7.3	23	No	Yes	Community Onset, Healthcare Associated		Yes							Yes	Yes			No	Yes	No	No	No	No	No	No	No	Negative	No	5	5
11-224	Male	White	NON-HISP/NON-LAT	MSSA	2011	5150	14	4	91	No			12	4.3	5.8	13	No	No	Community onset	Yes												No	No	No	No	No	No	No	No	No	Negative	No	9	9
11-226	Male	White	NON-HISP/NON-LAT	MSSA	2011	2288	6	3	68	No			18.3	10.7	13.5	74	No	No	Community onset	Yes												No	No	No	No	No	No	No	No	No	Negative	No	5	5
11-227	Female	White	NON-HISP/NON-LAT	MSSA	2011	192	0	4	90	Yes	20.8	0.87	14.6	6.1	4.3	15	No	Yes	Community onset	Yes			Yes									No	No	No	No	No	No	No	No	No	Negative	No	30	30
11-228	Male	White		MSSA	2011	4641	12	6	160	No			8.3	2.4		4	No	No	Community onset	Yes												No	No	No	No	No	No	No	No	No	Negative	No	5	5
11-229	Female	White	HISPANIC/LATINO	MRSA	2011	901	2	23	551	Yes	142.83	5.95	4.1	0	8.8		No	Yes	Hospital onset		Yes	Yes					Yes					No	No	No	No	No	No	No	No	Yes	Negative	No	8	8	Yes	No	No	No	No
11-231	Male	White	NON-HISP/NON-LAT	MSSA	2011	5633	15	4	87	No			11.5	8.1	12.1	32	No	No	Community onset	Yes	Yes											No	No	No	No	No	No	No	No	No	Negative	No	25	25
11-235	Male	White	NON-HISP/NON-LAT	MSSA	2011	6953	19	6	149	No			2.4	0.6			No	No	Community Onset, Healthcare Associated		Yes			Yes			Yes					No	No	No	No	No	Yes	Yes	No	Yes	Negative	No	15	15
11-236	Female	White	NON-HISP/NON-LAT	MSSA	2011	779	2	25	600	Yes	119	4.9	35.9	21.2	28.1		No	No	Hospital onset						Yes			Yes				No	No	No	No	No	No	No	No	Yes	Negative	No	39
11-238	Female	White	NON-HISP/NON-LAT	MSSA	2011	5308	14	13	323	Yes	40.07	1.67	14.6	2.7	13.6	65	No	No	Community Onset, Healthcare Associated									Yes				Yes	No	No	No	No	No	No	No	No	Negative	No	97	97
11-240	Female	White	NON-HISP/NON-LAT	MRSA	2011	3557	9	5	133	No			19.3	2.5	23.1	28	No	No	Community onset	Yes	Yes		Yes									No	No	No	No	No	No	No	No	No	Positive	Yes	8	8	Yes	No	No	No	No
11-242	Female	Unknown	UNAVAILABLE	MSSA	2011	3953	10	14	337	Yes	194.23	8.09	16.4	2.7	22	7	No	Yes	Community onset		Yes	Yes		Yes							Yes	No	No	No	No	No	No	No	No	No	Negative	No	20
11-243	Female	White		MSSA	2011	3160	8	4	85	No			12.3	5.1	2.2	65	No	No	Community onset	Yes	Yes											No	No	No	No	No	No	No	No	No	Negative	No	87	59
11-245	Female	White	NON-HISP/NON-LAT	MSSA	2011	20	0	6	155	No			12.6	3.3	20	37	No	No	Community onset	Yes	Yes				Yes							No	No	No	No	No	No	No	No	No	Negative	No	8	8
12-101	Female	White	NON-HISP/NON-LAT	MRSA	2012	2292	6	4	97	Yes	24.2	1.01	9.1	3.8	17		No	Yes	Community Onset, Healthcare Associated		Yes						Yes					Yes	No	No	No	Yes	Yes	Yes	Yes	Yes	Negative	No	5	5	Yes	No	No	No	No
12-104	Male	White	NON-HISP/NON-LAT	MSSA	2012	5575	15	5	116	No			6.8	4.2	13.7	21	No	No	Community Onset, Healthcare Associated	Yes	Yes											No	Yes	No	No	No	No	No	Yes	No	Negative	No	30	30
12-108	Male	Other	HISPANIC/LATINO	MSSA	2012		9	3.9	96	No			8.2	4.7	4.5	44	No	No	Community onset	Yes	Yes											No	No	No	No	No	No	No	No	No	Negative	No	291	291
12-109	Male	White		MSSA	2012	2564	7	4	90	No			7.4	1.9	5.9	24	No	No	Community onset	Yes	Yes											No	No	No	No	No	No	No	No	No	Negative	No	45	45
12-110	Female	Unknown	NON-HISP/NON-LAT	MRSA	2012	533	1	7.3	176	No			12.1	8.1	2.4	110	No	No	Community onset		Yes											No	No	No	No	No	No	No	No	No	Positive	Yes	8	8	Yes	No	No	No	No
12-111	Female	White	NON-HISP/NON-LAT	MRSA	2012	813	2	40	952	No			8.6	1	4.1		No	No	Community Onset, Healthcare Associated		Yes						Yes					No	Yes	No	No	Yes	No	No	Yes	No	Positive	No	1	1	Yes	No	No	No	No
12-112	Female	White	NON-HISP/NON-LAT	MSSA	2011	0	0	134	3211	Yes			28.1	2.2	4.8	0	No	No	Hospital onset		Yes						Yes					No	Yes	No	No	No	No	No	No	No	Negative	No	45	45
12-117	Male	Unknown	UNAVAILABLE	MRSA	2012	256	0	7	179	Yes	25.9	1.08	27.5	10.3	35.7	42	No	Yes	Community onset					Yes								No	No	No	No	No	No	No	No	No	Positive		8	8	Yes	No	No	No	No
12-121	Female	White	NON-HISP/NON-LAT	MSSA	2012	3560	9	2.8	69	No			6.8	4.2	1.6	48	No	No	Community onset	Yes												No	No	No	No	No	No	No	No	No	Negative	No	15	15
12-122	Female	Unknown	HISPANIC/LATINO	MRSA	2012	4113	11	6	135	No			19	3.7	17	85	No	No	Community onset	Yes	Yes											No	No	No	No	No	No	No	No	No	Positive	Yes	8	8	Yes	No	No	No	No
12-123	Male	White	NON-HISP/NON-LAT	MSSA	2012	999	20	5	119	Yes	144	6	46.2	19.5			Yes	No	Community Onset, Healthcare Associated		Yes						Yes	Yes				Yes	Yes	No	No	No	Yes	No	Yes	Yes	Negative	No	30	30
12-126	Male	Native Hawaiian or Other Pacific Islander	NON-HISP/NON-LAT	MSSA	2011	1	0	120	2880	Yes	2876.07	119.84	20.5	1.2	21.5		No	No	Hospital onset		Yes											No	Yes	No	No	Yes	No	No	Yes	No	Negative	No	8	8
12-128	Male	White	HISPANIC/LATINO	MSSA	2012	4325	11	6	139	No			6.9	2.5	2.5	30	No	No	Community Onset, Healthcare Associated	Yes	Yes						Yes					No	No	No	No	Yes	Yes	Yes	No	No	Negative	No	30	30
12-130	Male	White	NON-HISP/NON-LAT	MSSA	2012	4746	12	6	159	No			14.1	3			No	No	Community Onset, Healthcare Associated									Yes				No	No	No	Yes	No	No	No	No	No
12-132	Female	White	NON-HISP/NON-LAT	MSSA	2012	5398	14	20	472	Yes	2.1	0.09	5.8	2	2.2		No	No	Community Onset, Healthcare Associated		Yes				Yes			Yes				Yes	No	No	No	No	No	No	No	No	Negative	No	97	97
12-135	Male	Other	HISPANIC/LATINO	MSSA	2012	2418	6	8	195	No			8.4	3.1	27.6	93	No	No	Community onset	Yes	Yes		Yes									No	No	No	No	No	No	No	No	No	Negative	No	96
12-136	Male	White	HISPANIC/LATINO	MSSA	2012	4746	12	5	114	No			5.5	2.2	24.1	108	No	No	Community onset	Yes			Yes									No	No	No	No	No	No	No	No	No	Negative	No	45	45
12-138	Male	White	NON-HISP/NON-LAT	MSSA	2012	18	0	30	725	Yes	725.37	30.22	22	2.8	6.5		No	No	Hospital onset		Yes											No	No	No	No	No	No	No	No	No	Negative	No	87	59
12-139	Female	White	NON-HISP/NON-LAT	MRSA	2012	1032	2	3	80	No			6.3	1.9	0.9	8	No	No	Community onset	Yes	Yes											No	No	No	No	No	No	No	No	No	Negative	Yes	30	30	Yes	No	No	No	No
12-140	Female	Unknown	UNAVAILABLE	MSSA	2012	3165	8	5	114	No			5.2	3.4	2.8	14	No	No	Community onset	Yes	Yes											No	No	No	No	No	No	No	No	No	Negative	No	30	30
12-142	Female	White	NON-HISP/NON-LAT	MSSA	2012	1457	3	6	138	No			18.9	7	23.5		No	No	Community Onset, Healthcare Associated		Yes						Yes					No	No	Yes	No	Yes	No	No	No	No	Negative	No	30	30
12-143	Female	Other	HISPANIC/LATINO	MRSA	2012	2566	7	13	311	No			19.5	2	24	110	No	No	Hospital onset						Yes							No	No	No	No	No	No	No	No	No	Positive	Yes	8	8	Yes		No	No
12-144	Female	Black	NON-HISP/NON-LAT	MSSA	2012	778	2	3	61	No			12.8	7.3	14	32	No	No	Community onset	Yes												No	No	No	No	No	No	No	No	No	Negative	No	6
12-146	Female	White	NON-HISP/NON-LAT	MSSA	2012	1064	2	7	177	No			12.9	5.9	19.4	65	No	No	Community onset	Yes	Yes											No	No	No	No	No	No	No	No	No	Negative	No	59	59
12-147	Male	White	NON-HISP/NON-LAT	MSSA	2012	4917	13	6	157	No			11.3	9.5	34.6	45	No	No	Community onset	Yes	Yes											No	No	No	No	No	No	No	No	No	Negative	No	87	59
12-148	Male	White	NON-HISP/NON-LAT	MSSA	2012	4148	11	8.1	196	No			12.4	4.5	6.9	33	No	No	Community onset	Yes	Yes											No	No	No	No	No	No	No	No	No	Negative	No	15	15
12-150	Male	Other	HISPANIC/LATINO	MSSA	2012	2	0	108	2590	Yes	2398.33	99.93	34.1	0.3	0.9	20	No	No	Hospital onset	Yes			Yes									No	No	No	No	No	No	No	No	No	Negative	No	508	45
12-152	Male	Unknown	NON-HISP/NON-LAT	MSSA	2012	5469	14	1	0	No							No	No	Community Onset, Healthcare Associated	Yes												No	Yes	Yes	Yes	Yes	No	No	Yes	No	Negative	No	30	30
12-153	Male	White	NON-HISP/NON-LAT	MRSA	2012	177	0	19	452	No			17.2	1.6	2.4		No	No	Community Onset, Healthcare Associated						Yes		Yes					Yes	No	No	No	No	No	No	No	No	Negative	No	225	5	Yes		No	No
12-156	Male	White	NON-HISP/NON-LAT	MRSA	2012	4993	13	13	306	Yes	157.52	6.56	26.5	3.3	26.5	32	No	Yes	Community onset	Yes	Yes	Yes	Yes									No	No	No	No	No	No	No	No	No	Positive	Yes	8	8	Yes	No	No	No	No
12-157	Male	White	NON-HISP/NON-LAT	MSSA	2012	5314	14	3	73	No			6.5	5.8	30.1		No	No	Community Onset, Healthcare Associated		Yes											Yes	No	No	Yes	No	No	Yes	No	No	Positive	No	8	8
12-158	Male	Unknown	NON-HISP/NON-LAT	MRSA	2012	1550	4	32	768	Yes	335	14	27.7	0.5	21.9		No	Yes	Community Onset, Healthcare Associated		Yes						Yes					No	No	No	No	No	No	No	No	Yes	Negative	Yes	unk		Yes	No	No	No	No
12-159	Male	Other	NON-HISP/NON-LAT	MSSA	2012	2241	6	4	102	No			7.9	6.1	17.2	34	No	No	Community onset	Yes	Yes		Yes									No	No	No	No	No	No	No	No	No	Negative	No	45	45
12-160	Male	White	NON-HISP/NON-LAT	MRSA	2012	4696	12	5	124	No			6.6	3.8	16.2	29	No	No	Community onset	Yes			Yes									No	No	No	No	No	No	No	No	No	Negative	No	1635		Yes	No	No	No	No
12-162	Male	Other	UNKNOWN TO PT	MRSA	2012	5534	15	8	184	No			15.4	1.8	19.6	5	No	No	Community onset	Yes	Yes											No	No	No	No	No	No	No	No	No	Positive	Yes	8	8	Yes	No	No	No	No
12-164	Female	White	NON-HISP/NON-LAT	MSSA	2012	4	0	83	2002	Yes	1999.08	83.3	28	2.9	5.1		No	No	Hospital onset		Yes						Yes					No	No	No	No	No	No	No	Yes	No	Negative	No	5	5
12-167	Female	Other	HISPANIC/LATINO	MSSA	2012	4346	11	3	86	No			10.3	4.4	13.4	116	No	No	Community onset	Yes	Yes		Yes									No	No	No	No	No	No	No	No	No	Negative	No	30	30
12-174	Male	White	NON-HISP/NON-LAT	MSSA	2012	4136	11	2	41	No			9.3	5.6	7.9	73	No	No	Community onset	Yes	Yes											No	No	No	No	No	No	No	No	No	Negative	No	30	30
12-176	Female	White	NON-HISP/NON-LAT	MSSA	2012	443	1	10	254	No			10.5	4.1			No	No	Community Onset, Healthcare Associated		Yes						Yes					No	No	Yes	No	No	No	No	No	No	Negative	No	5	5
12-178	Male	White	NON-HISP/NON-LAT	MSSA	2012	4857	13	5	113	No			12.8	3.6	21.9	50	No	No	Community onset	Yes												No	No	No	No	No	No	No	No	No	Negative	No	30	30
12-179	Male	White	NON-HISP/NON-LAT	MSSA	2012	36	0	136	3265	Yes	0.02	0	22.8	4.3	8.5		No	No	Hospital onset		Yes											No	Yes	No	No	No	No	No	No	No	Negative	No	8	8
12-180	Male	White	NON-HISP/NON-LAT	MSSA	2012	51	0	4	103	Yes	120	4	13.4	1.9			Yes	Yes	Community Onset, Healthcare Associated		Yes						Yes					No	Yes	No	No	No	No	No	No	No	Negative	No	15	15
12-182	Male	White	NON-HISP/NON-LAT	MSSA	2012	0	0	39	936	Yes	768	32	25.6	3.4	5.7		No	Yes	Hospital onset		Yes						Yes					No	Yes	No	No	No	No	No	No	No	Negative	No	30	30
12-184	Female	White	NON-HISP/NON-LAT	MRSA	2012	4522	12	10	239	No			10.6	1.9	1.4	35	No	No	Community Onset, Healthcare Associated									Yes				No	Yes	No	No	No	Yes	No	Yes	No	Negative	No	87	59	Yes	No	No	No	No
12-185	Female	White	NON-HISP/NON-LAT	MRSA	2012	1836	5	15	361	No			41.9	5	16.7	132	No	No	Community onset	Yes	Yes											No	No	No	No	No	No	No	No	No	Negative	No	87	59	Yes	No	No	No	No
12-187	Female	White	NON-HISP/NON-LAT	MSSA	2012	4728	12	1	12	No							No	No	Community Onset, Healthcare Associated	Yes								Yes				Yes	No	No	No	No	No	No	No	No	Negative	No	508	45
12-188	Male	White	NON-HISP/NON-LAT	MSSA	2012	1633	4	1	34	No			5.8	2.4		9	No	No	Community onset	Yes												No	No	No	No	No	No	No	No	No	Negative	No	88
12-189	Male	Other	HISPANIC/LATINO	MRSA	2012	1043	2	5	120	No			12.3	2	1.7	44	No	No	Community onset	Yes												No	No	No	No	No	No	No	No	No	Positive	Yes	8	8	Yes	No	No	No	No
12-190	Male	White	NON-HISP/NON-LAT	MRSA	2012	0	0	173	4145	No			28.4	2.4	17.7		Yes	Yes	Hospital onset										Yes			No	Yes	No	No	No	No	No	No	No	Negative	No	87	59	Yes	No	Yes	No	No
12-191	Male	White	NON-HISP/NON-LAT	MSSA	2012	17	0	128	3074	Yes	3068.3	127.85	17	2.2	0.8		No	No	Hospital onset		Yes							Yes				No	No	No	No	Yes	No	No	No	No	Negative	No	unk
12-192	Male	Other	HISPANIC/LATINO	MSSA	2012	5951	16	12	288	Yes	258.55	10.77	17.4	4.2	41.5	93	No	Yes	Community Onset, Healthcare Associated									Yes				Yes	No	No	No	No	No	No	Yes	No	Negative	No	97	97
12-194	Female	Other	HISPANIC/LATINO	MSSA	2012	17	0	96	2304	Yes	2300.68	95.86	29.6	1.9	31.1		No	No	Hospital onset		Yes						Yes					No	Yes	No	No	No	No	No	No	No	Negative	No	15	15
12-195	Male	White	NON-HISP/NON-LAT	MSSA	2012	367	1	20	476	No			17	0.1			No	No	Hospital onset		Yes						Yes					Yes	No	No	No	No	No	No	No	Yes	Negative	No	256
12-196	Female	White	NON-HISP/NON-LAT	MSSA	2012	1	0	18	435	Yes	165.07	6.88	19.5	4.1			No	No	Hospital onset									Yes	Yes			No	Yes	No	No	No	No	No	No	No	Negative	No	15	15
12-197	Male	Other	HISPANIC/LATINO	MSSA	2012	2	0	108	2590	Yes	2398.33	99.93	34.1	0.3	21.5	20	No	No	Hospital onset	Yes	Yes		Yes									No	No	No	No	No	No	No	No	No	Negative	No	508	45
12-198	Female	White	NON-HISP/NON-LAT	MSSA	2012	4177	11	1	23	No			8.3	6.7	2.7	72	No	No	Community onset	Yes												No	No	No	No	No	No	No	No	No	Negative	No	30	30
12-199	Male	White	NON-HISP/NON-LAT	MSSA	2012	644	1	2	45	No			13.4	9.1			No	No	Community onset		Yes											No	No	No	No	No	No	No	No	No	Negative	No	5	5
12-200	Male	White	NON-HISP/NON-LAT	MSSA	2012	3739	10	2	47	No			17.7	7.6	19.8	25	No	No	Community Onset, Healthcare Associated	Yes								Yes				No	No	No	No	No	No	No	No	No	Negative	No	87	59
12-201	Male	White	HISPANIC/LATINO	MSSA	2012	2672	7	3	63	No			6.8	2.6	1.2	53	No	No	Community onset				Yes									No	No	No	No	No	No	No	No	No	Negative	No	5	5
12-203	Female	White	NON-HISP/NON-LAT	MSSA	2012	481	1	7	163	No			16.9	1.5	13.1	139	No	No	Community onset	Yes	Yes											No	No	No	No	No	No	No	No	No	Negative	No	1	1
12-204	Male	White	NON-HISP/NON-LAT	MSSA	2012	3421	9	6	152	No			10.2	1.6	19.2	57	No	No	Community onset	Yes	Yes											No	No	No	No	No	No	No	No	No	Negative	No	30	30
12-205	Female	Unknown	UNKNOWN TO PT	MSSA	2012	198	0	24	574	Yes	456	19	22.7	2	39.5	18	No	Yes	Hospital onset	Yes								Yes	Yes			No	Yes	No	No	No	No	No	No	No	Negative	No	15	15
12-206	Male	White	NON-HISP/NON-LAT	MSSA	2012	5658	15	6	141	No			11.3	6.9	12.9	59	No	No	Community Onset, Healthcare Associated	Yes								Yes				Yes	No	No	No	No	No	No	Yes	No	Negative	No	1104
12-207	Female	White	HISPANIC/LATINO	MSSA	2012	1302	3	3	66	No			7.7	3.8	6.2		No	No	Community onset	Yes												No	No	No	No	No	No	No	No	No	Negative	No	unk
12-208	Male	White	NON-HISP/NON-LAT	MSSA	2012	5854	16	3	81	No			9.5	3.9	18.8	40	No	No	Community onset	Yes	Yes		Yes									No	No	No	No	No	No	No	No	No	Negative	No	45	45
12-209	Male	White	NON-HISP/NON-LAT	MSSA	2012	6641	18	1	20	No			17.9		7.2		No	No	Community onset	Yes												No	No	No	No	No	No	No	No	No	Negative	No	30	30
12-210	Female	White	NON-HISP/NON-LAT	MSSA	2012	36	0	5	120	No			8	2.3	1		No	No	Community Onset, Healthcare Associated									Yes				No	Yes	No	No	No	Yes	No	Yes	No	Negative	No	34	30
12-211	Female	White	NON-HISP/NON-LAT	MSSA	2012	3088	8	7	177	No			10.3	1.6			No	No	Community Onset, Healthcare Associated								Yes					No	No	No	No	No	Yes	No	No	No	Negative	No	182
12-212	Female	Other	HISPANIC/LATINO	MRSA	2012	1023	2	7	168	No			20.9	6.3	14.9	82	No	Yes	Community onset		Yes									Yes		No	No	No	No	No	No	No	No	No	Positive	Yes	8	8	Yes	No	No	No	No
12-213	Male	White	NON-HISP/NON-LAT	MSSA	2012	94	0	9	228	Yes	64.32	2.68	39.2	2.8	30.8	45	No	No	Community onset					Yes								No	No	No	No	No	No	No	No	No	Negative	No	30	30
12-214	Male	White	NON-HISP/NON-LAT	MSSA	2012	2713	7	37	885	No			25.8	1.1	35.5	112	No	No	Community Onset, Healthcare Associated		Yes				Yes			Yes				Yes	Yes	No	No	No	No	No	Yes	No	Negative	No	30	30
12-215	Male	Asian	NON-HISP/NON-LAT	MSSA	2012	5451	14	3	85	No			16.9	14.5	14.8		No	No	Community Onset, Healthcare Associated		Yes						Yes					No	No	No	Yes	No	No	Yes	No	No	Negative	No	6
12-217	Male	White	NON-HISP/NON-LAT	MRSA	2012	4600	12	4	95	No			5.2	2.5	2.7	42	No	No	Community onset	Yes												No	No	No	No	No	No	No	No	No	Negative	No	30	30		No	No	No	Yes
12-218	Female	Unknown	HISPANIC/LATINO	MSSA	2012	1	0	166	3991	Yes	3904.18	162.67	32.4	3.5	21.2		No	Yes	Hospital onset		Yes						Yes					No	Yes	No	No	No	No	No	Yes	No	Negative	No	109	9
12-219	Female	Native Hawaiian or Other Pacific Islander	NON-HISP/NON-LAT	MSSA	2012	2821	7	12	290	Yes	93.58	3.9	18	2.8	18.5	140	No	Yes	Community onset	Yes	Yes					Yes					Yes	No	No	No	No	No	No	No	No	No	Negative	No	5	5
12-222	Male	White	NON-HISP/NON-LAT	MSSA	2012	4610	12	4	93	No			7.5	4.4	21.6	77	No	No	Community onset	Yes	Yes											No	No	No	No	No	No	No	No	No	Negative	No	8	8
12-223	Male	White	NON-HISP/NON-LAT	MSSA	2012	20	0	9	230	No			23.3	0.5	14.1		No	No	Community Onset, Healthcare Associated								Yes					No	No	No	No	No	No	No	No	Yes	Negative	No	30	30
[truncated: 3 more columns]
